# Supplementary material for: A study of alternative splicing in the pig
Source: BMC Res Notes. 2010 May 5;3:123. doi: 10.1186/1756-0500-3-123 (PMC2882375; doi:10.1186/1756-0500-3-123)
Supplement: Additional file 3 — Table 2: List of 100 alternative spliced porcine genes predicted tissue-specificity. [file 1756-0500-3-123-S3.XLS]

## Sheet: analyse-alternative-transcript
Additional file - Table 2. Top 100 predicted tissue-specific alternatively spliced genes.
NO.	gene symbol	Gene name	process - biological process	Cluster name (parent)	Cluster name (sub- a)	Cluster name (sub- b)	p_size_a	p_size_b	p_count_a	p_count_b	p_pct_a	p_pct_b
1	hypothetical protein		….	Ss1.1-Pig4-TMW8068F14.3	Ss1.1-Utr1-UTR010076A03.5SS	Ss1.1-Pig4-TMW8068F14.3SS	36	52	1	1	2.78	1.92
				Ss1.1-Pig4-TMW8068F14.3	Ss1.1-rsug01_i10.5S	Ss1.1-Utr1-UTR010076A03.5SS	8	36	0	0	0	0
2	SFRS2	arginine/serine-rich 2	transcription	Ss1.1-Thy1-THY010065H02.5	Ss1.1-Tra1-TCH01B080078.5S	Ss1.1-rlin14_e24.5SS	25	33	2	2	8	6.06
				Ss1.1-Thy1-THY010065H02.5	Ss1.1-Tra1-TCH01B080078.5S	Ss1.1-rspc003_o23.5S	25	5	0	0	0	0
3	SON	SON DNA-binding protein	Anti-apoptosis	Ss1.1-Utr1-UTR010080G10.5	Ss1.1-Utr1-UTR010080G10.5SS	Ss1.1-rsug11_f3.5SS	26	23	0	0	0	0
				Ss1.1-Utr1-UTR010080G10.5	Ss1.1-rduo428b_k24.5S	Ss1.1-Utr1-UTR010080G10.5SS	10	26	0	0	0	0
				Ss1.1-Utr1-UTR010080G10.5	Ss1.1-rduo428b_k24.5S	Ss1.1-rsug11_f3.5SS	10	23	0	0	0	0
4	IGF2	insulin-like growth factor 2	cell proliferation	Ss1.1-Utr1-UTR010034A06.5	Ss1.1-Utr1-UTR01C050081.5SS	Ss1.1-Liv1-LVR010098A09.5SS	21	23	0	0	0	0
				Ss1.1-Utr1-UTR010034A06.5	Ss1.1-Utr1-UTR01C050081.5SS	Ss1.1-Liv1-LVR010049B06.5SS	21	6	0	0	0	0
5	TNNI2	troponin I type 2 (skeletal, fast)	regulation of muscle contraction	Ss1.1-Mixn-0034o18.5	Ss1.1-rnca12b_o16.5S	Ss1.1-Mixn-0011g13.5SS	20	63	1	5	5	7.94
				Ss1.1-Mixn-0034o18.5	Ss1.1-Pig3-SRG8015E07.3S	Ss1.1-rese19c_o15.5S	11	6	0	0	0	0
6	ARPP-19	cyclic AMP phosphoprotein, 19 kD (ARPP-19)	regulation of glyconeogenesis / glycose	Ss1.1-Spl1-SPL01B090066.5	Ss1.1-Utr1-UTR010013F03.5SS	Ss1.1-Mixn-0039l19.5SS	19	23	0	0	0	0
7	EIF4E2	eukaryotic translation initiation factor 4E family member 2	translation	Ss1.1-Utr1-UTR010051G05.5	Ss1.1-Tes1-TES01A030013.5S	Ss1.1-Pig3-SRG8020J01.3SS	28	18	1	1	3.57	5.56
				Ss1.1-Utr1-UTR010051G05.5	Ss1.1-Tes1-TES01A030013.5S	Ss1.1-Pig4-TMW8023M03.5S	28	4	0	0	0	0
				Ss1.1-Utr1-UTR010051G05.5	Ss1.1-Pig4-TMW8023M03.5S	Ss1.1-Pig3-SRG8020J01.3SS	4	18	0	0	0	0
				Ss1.1-Utr1-UTR010051G05.5	Ss1.1-Utr1-UTR010051G05.5S	Ss1.1-Pig4-TMW8023M03.5S	13	4	0	0	0	0
8	PPAP2B	phosphatidic acid phosphatase type 2B	phospholipid metabolism / blood vessel delevopment	Ss1.1-Lng1-LNG010018F12.5	Ss1.1-Ova1-OVRM10001D05.5S	Ss1.1-Pig4-TMW8053F06.3SS	17	240	0	0	0	0
9	WBP4	WW domain binding protein 4	RNA processing / splicing	Ss1.1-Pig4-TMW8058M22.3	Ss1.1-Mixn-0004c20.5SS	Ss1.1-LyN2-AR043D09LN05PD09R.5SS	17	25	0	0	0	0
				Ss1.1-Pig4-TMW8058M22.3	Ss1.1-Pig4-TMW8060I24.5S	Ss1.1-LyN2-AR043D09LN05PD09R.5SS	3	25	0	0	0	0
10	BUB3	BUB3 budding uninhibited by benzimidazoles 3 homolog (yeast)	cell proliferation	Ss1.1-Thy1-THY010031A06.5.5	Ss1.1-Pig4-TMW8033C09.3S	Ss1.1-Spl1-SPL01B060094.5SS	17	35	0	0	0	0
11	OSBPL1A	oxysterol binding protein-like 1A	cholesterol metabolism	Ss1.1-Emb1-C0005195_K23.5	Ss1.1-Emb1-C0005195_K23.5S	Ss1.1-Liv1-LVRM10118H05.5S	22	16	1	1	4.55	6.25
12	hypothetical protein			Ss1.1-Ova1-OVR010018E08.5	Ss1.1-Utr1-UTR010021C01.5S	Ss1.1-rfat0106_d2.5S	15	20	1	1	6.67	5
				Ss1.1-Ova1-OVR010018E08.5	Ss1.1-rfat0106_d2.5S	Ss1.1-Mixc-0028h08.5S	20	4	0	0	0	0
				Ss1.1-Ova1-OVR010018E08.5	Ss1.1-Utr1-UTR010021C01.5S	Ss1.1-Mixc-0028h08.5S	15	4	0	0	0	0
				Ss1.1-Ova1-OVR010018E08.5	Ss1.1-Mixc-0028h08.5S	Ss1.1-Ova1-OVR010002H05.5SS	4	76	0	0	0	0
13	HERPUD1	homocysteine-inducible, endoplasmic reticulum stress-inducible, ubiquitin-like domain member 1	protein binding	Ss1.1-Spl1-SPL010035G04.5	Ss1.1-Utr1-UTR010049H04.5SS	Ss1.1-Pig2-70N17.5SS	241	15	0	0	0	0
14	RBM4	RNA binding motif protein 4	transcription	Ss1.1-Utr1-UTR010075B04.5	Ss1.1-4cip-UMC-p4civp1-003-d03.3S	Ss1.1-Utr1-UTR010079B01.5SS	14	18	0	0	0	0
				Ss1.1-Utr1-UTR010075B04.5	Ss1.1-Utr1-UTR010079B01.5SS	Ss1.1-Lng1-LNG010007H10.5SS	18	9	0	0	0	0
				Ss1.1-Utr1-UTR010075B04.5	Ss1.1-4cip-UMC-p4civp1-003-d03.3S	Ss1.1-Lng1-LNG010007H10.5SS	14	9	0	0	0	0
15	ANAPC11	APC11 anaphase promoting complex subunit 11 homolog (yeast)	cell cycle	Ss1.1-rcol1005b_e9.5	Ss1.1-rnca27b_a11.5S	Ss1.1-Pig4-TMW8023A04.5SS	18	14	0	0	0	0
				Ss1.1-rcol1005b_e9.5	Ss1.1-Pig3-SRG8012J07.3S	Ss1.1-Pig4-TMW8023A04.5SS	12	14	1	1	8.33	7.14
16	no match			Ss1.1-Pig4-TMW8052M06.5.5	Ss1.1-Utr1-UTR010022D08.5S	Ss1.1-Pig4-TMW8052M06.5SS	17	14	1	1	5.88	7.14
				Ss1.1-Pig4-TMW8052M06.5.5	Ss1.1-Utr1-UTR010022D08.5S	Ss1.1-Pig3-SRG8002O06.5S	17	9	0	0	0	0
				Ss1.1-Pig4-TMW8052M06.5.5	Ss1.1-Utr1-UTR010022D08.5S	Ss1.1-rova004_c24.5S	17	5	0	0	0	0
				Ss1.1-Pig4-TMW8052M06.5.5	Ss1.1-Pig3-SRG8002O06.5S	Ss1.1-rova004_c24.5S	9	5	0	0	0	0
17	TRSPAP1	tRNA selenocysteine associated protein 1	selenocysteine incorporation	Ss1.1-Pig4-TMW8025J12.5	Ss1.1-Pig4-TMW8025J12.5S	Ss1.1-Pig1-58H15.5SS	13	17	0	0	0	0
18	no match			Ss1.1-Pig4-TMW8038H06.3	Ss1.1-rnca23b_c6.5S	Ss1.1-Lng1-LNG010004E01.5SSS	13	28	0	0	0	0
				Ss1.1-Pig4-TMW8038H06.3	Ss1.1-Pig4-TMW8024A02.3S	Ss1.1-Lng1-LNG010004E01.5SSS	12	28	0	0	0	0
				Ss1.1-Pig4-TMW8038H06.3	Ss1.1-Pig4-TMW8024A02.3S	Ss1.1-rcol1021b_p7.5S	12	8	0	0	0	0
				Ss1.1-Pig4-TMW8038H06.3	Ss1.1-rcol1021b_p7.5S	Ss1.1-Lng1-LNG010004E01.5SSS	8	28	0	0	0	0
				Ss1.1-Pig4-TMW8038H06.3	Ss1.1-rcol1021b_p7.5S	Ss1.1-rnca23b_c6.5S	8	13	0	0	0	0
				Ss1.1-Pig4-TMW8038H06.3	Ss1.1-Pig4-TMW8024A02.3S	Ss1.1-rret10_i17.5S	12	4	0	0	0	0
				Ss1.1-Pig4-TMW8038H06.3	Ss1.1-rcol1021b_p7.5S	Ss1.1-rret10_i17.5S	8	4	0	0	0	0
19	PABPC4	poly(A) binding protein, cytoplasmic 4 (inducible form)	RNA processing / translation	Ss1.1-Lym1-jns06_F01.f.5	Ss1.1-Ova1-OVRM10151D11.5S	Ss1.1-rcbr0_003143.5S	13	13	0	0	0	0
				Ss1.1-Lym1-jns06_F01.f.5	Ss1.1-rcbr0_003143.5S	Ss1.1-rmcp16c_j6.5S	13	6	0	0	0	0
20	HMGCS1	3-hydroxy-3-methylglutaryl-Coenzyme A synthase 1 (soluble)	acetyl-CoA metabolism	Ss1.1-mCP1-MI-P-CP1-nzb-f-13-0-UI.s1.3	Ss1.1-Ova1-OVRM10087E07.5S	Ss1.1-rjca18c_d9.5SS	12	14	0	0	0	0
21	TRUB2	TruB pseudouridine (psi) synthase homolog 2 (E. coli)	tRNA processing	Ss1.1-LyN1-MLN01E010031.5.5	Ss1.1-Lng1-LNG010014B02.5SS	Ss1.1-rpldo0131_n9.5SSS	24	12	0	0	0	0
				Ss1.1-LyN1-MLN01E010031.5.5	Ss1.1-Ova1-OVRM10224F09.5S	Ss1.1-Thy1-THY010099H03.5SS	3	5	0	0	0	0
				Ss1.1-LyN1-MLN01E010031.5.5	Ss1.1-Ova1-OVRM10224F09.5S	Ss1.1-rpldo0131_n9.5SSS	3	12	0	0	0	0
22	HNRPA2B1	heterogeneous nuclear ribonucleoprotein A2/B1	RNA splicing	Ss1.1-Emb1-C0005215_A07.5	Ss1.1-LyN1-MLN01C120052.5SS	Ss1.1-unkn-EST332.3SS	13	12	0	0	0	0
				Ss1.1-Emb1-C0005215_A07.5	Ss1.1-LyN1-MLN01B050069.5S	Ss1.1-unkn-EST332.3SS	5	12	0	0	0	0
23	RPL36A	ribosomal protein L36a	translation	Ss1.1-rlnt14c_a13.5.5	Ss1.1-Mixn-0026p12.5SS	Ss1.1-rfty515b_c22.5SS	12	12	1	1	8.33	8.33
24	no match			Ss1.1-Pig4-TMW8046M14.5	Ss1.1-Pig4-TMW8053D16.3S	Ss1.1-Pig4-TMW8046M14.5SS	12	11	0	0	0	0
25	no match			Ss1.1-Thy1-THY010039B12.5	Ss1.1-Thy1-THY010039B12.5SS	Ss1.1-Emb1-C0005193_A01.5SS	25	11	0	0	0	0
				Ss1.1-Thy1-THY010039B12.5	Ss1.1-End3-UMC-pd6end1-007-a05.3S	Ss1.1-Emb1-C0005193_A01.5SS	3	11	0	0	0	0
26	CARKD	Homo sapiens carbohydrate kinase domain containing	Unknown	Ss1.1-Pig4-TMW8046L02.3	Ss1.1-Tes1-TES01A040001.5S	Ss1.1-Mixn-0019k04.5S	13	11	1	1	7.69	9.09
27	ATP5S	ATP synthase, H+ transporting, mitochondrial F0 complex, subunit s (factor B)	ion transporter	Ss1.1-rche28_h21.5	Ss1.1-Mixn-0026b16.5SS	Ss1.1-ruio31_j9.5SS	15	11	1	1	6.67	9.09
28	HNRPLL	heterogeneous nuclear ribonucleoprotein L-like	mRNA processing	Ss1.1-rpliv0117_m2.5	Ss1.1-rpbfe0126_n23.5S	Ss1.1-rret19_c4.5S	25	11	1	1	4	9.09
29	no match			Ss1.1-Pig4-TMW8021O24.3	Ss1.1-Pig4-TMW8061E02.3S	Ss1.1-unkn-13F03.5S	11	12	0	0	0	0
30	HNRPH1	heterogeneous nuclear ribonucleoprotein H1 (H)	RNA processing / splicing	Ss1.1-rpigca0_009159.5.5	Ss1.1-Pig4-TMW8031H14.5S	Ss1.1-Pig3-SRG8015M08.5SS	19	11	0	0	0	0
				Ss1.1-rpigca0_009159.5.5	Ss1.1-rpliv0123_a4.5S	Ss1.1-Pig3-SRG8015M08.5SS	11	11	0	0	0	0
				Ss1.1-rpigca0_009159.5.5	Ss1.1-Ova1-OVRM10108B05.5S	Ss1.1-rpliv0117_k5.5S	26	10	0	0	0	0
				Ss1.1-rpigca0_009159.5.5	Ss1.1-rpliv0117_k5.5S	Ss1.1-Pig3-SRG8015M08.5SS	10	11	0	0	0	0
				Ss1.1-rpigca0_009159.5.5	Ss1.1-rpliv0117_k5.5S	Ss1.1-ruio15_n11.5SS	10	9	0	0	0	0
31	KBTBD2	kelch repeat and BTB (POZ) domain containing 2	Unknown / protein binding	Ss1.1-rpty619b_e13.5.5	Ss1.1-Pig4-TMW8024E10.5S	Ss1.1-Utr1-UTR010044E03.5SS	11	10	0	0	0	0
32	SFRS14	splicing factor, arginine/serine-rich 14	RNA processing / splicing	Ss1.1-Pig4-TMW8048M02.3	Ss1.1-Pig4-TMW8048M02.5S	Ss1.1-Pig3-SRG8023A14.3S	19	10	0	0	0	0
				Ss1.1-Pig4-TMW8048M02.3	Ss1.1-Pig4-TMW8044N19.3S	Ss1.1-Pig3-SRG8023A14.3S	4	10	0	0	0	0
33	ANAPC7	anaphase promoting complex subunit 7	cell cycle	Ss1.1-Pig4-TMW8025D20.5	Ss1.1-Pig4-TMW8025D20.3S	Ss1.1-rcsk06_i14.5S	10	11	0	0	0	0
34	PAPOLA	poly(A) polymerase alpha	Transcription / RNA processing	Ss1.1-Pig4-TMW8047H18.5	Ss1.1-Pig4-TMW8044E17.3S	Ss1.1-rlyg11_d24.5S	10	13	0	0	0	0
35	UBE2D2	ubiquitin-conjugating enzyme E2D 2 (UBC4/5 homolog, yeast)	protein modification	Ss1.1-Tra1-TCH01E080001.5	Ss1.1-Utr1-UTR010061F04.5SS	Ss1.1-Ova1-OVRM10087D12.5SS	10	11	0	0	0	0
				Ss1.1-Tra1-TCH01E080001.5	Ss1.1-Ova1-OVRM10087D12.5SS	Ss1.1-mH0-MI-P-HO-afw-f-06-1-UM.s1.3SS	11	9	0	0	0	0
				Ss1.1-Tra1-TCH01E080001.5	Ss1.1-Utr1-UTR010061F04.5SS	Ss1.1-mH0-MI-P-HO-afw-f-06-1-UM.s1.3SS	10	9	0	0	0	0
				Ss1.1-Tra1-TCH01E080001.5	Ss1.1-LyN1-MLN01A020004.5S	Ss1.1-mH0-MI-P-HO-afw-f-06-1-UM.s1.3SS	8	9	0	0	0	0
				Ss1.1-Tra1-TCH01E080001.5	Ss1.1-LyN1-MLN01A020004.5S	Ss1.1-Utr1-UTR010061F04.5SS	8	10	0	0	0	0
36	TFPI	tissue factor pathway inhibitor (lipoprotein-associated coagulation inhibitor)	blood coagulation	Ss1.1-Liv1-LVR010053F08.5	Ss1.1-Tra1-TCH01E010045.5S	Ss1.1-Spl1-SPL010038E09.5S	10	36	0	0	0	0
				Ss1.1-Liv1-LVR010053F08.5	Ss1.1-Pig4-TMW8056K01.3S	Ss1.1-Emb1-C0005211_F10.5S	6	4	0	0	0	0
				Ss1.1-Liv1-LVR010053F08.5	Ss1.1-Tra1-TCH01E010045.5S	Ss1.1-Emb1-C0005211_F10.5S	10	4	0	0	0	0
37	CREM	cAMP responsive element modulator	Transcription	Ss1.1-Utr1-UTR010038G02.5	Ss1.1-Thy1-THY010033H01.5SS	Ss1.1-Emb1-C0005195_I11.5SS	10	15	0	0	0	0
38	no match	porcine repeat		Ss1.1-Lym2-sn05_D06.f.5	Ss1.1-Lym2-sn05_D06.f.5S	Ss1.1-Fet1-UMC-pd20fet-001-b11.3S	10	9	0	0	0	0
39	hypothetical protein	Homo sapiens chromosome 9 open reading frame 6		Ss1.1-Pig4-TMW8008J08.5	Ss1.1-Pig3-SRG8021E09.5S	Ss1.1-Pig4-TMW8008J08.5S	16	9	0	0	0	0
40	SPTA1	spectrin, alpha, erythrocytic 1 (elliptocytosis 2)	Cell shape - actin filament	Ss1.1-rcbr0_003783.5	Ss1.1-Pig3-SRG8001H01.5S	Ss1.1-Pig4-TMW8022F16.5SS	9	29	0	0	0	0
41	PPP3CC	protein phosphatase 3 (formerly 2B), catalytic subunit, gamma isoform	unknown / phosphatase	Ss1.1-LyN1-MLN01A040100.5	Ss1.1-Mixn-0001e03.5S	Ss1.1-LyN1-MLN01A040100.5S	10	9	0	0	0	0
42	SET	SET translocation (myeloid leukemia-associated)	DNA replication	Ss1.1-Lng1-LNG010042C02.5.5	Ss1.1-LyN1-MLN01H070048.5SS	Ss1.1-rthg09_l5.5SS	36	9	0	0	0	0
43	no match			Ss1.1-MPL-MPL384_4_H10.5	Ss1.1-rpbfe0108_e8.5S	Ss1.1-Lym2-sn54_C05.f.5S	18	9	0	0	0	0
44	WIPI1	WD repeat domain, phosphoinositide interacting 1	Autophagy	Ss1.1-rsug30_j18.5	Ss1.1-rdbla0125_k14.5S	Ss1.1-rhyp14c_c19.5SS	9	10	0	0	0	0
45	GHITM	growth hormone inducible transmembrane protein	unknown / integral to membrane	Ss1.1-Thy1-THY010058C03.5	Ss1.1-Thy1-THY010093E07.5SS	Ss1.1-mE4-MI-P-E4-ahc-b-06-1-UM.s1.3SS	9	15	0	0	0	0
46	no match			Ss1.1-Utr1-UTR010018B07.5	Ss1.1-Thy1-THY010015D09.5S	Ss1.1-Utr1-UTR010018B07.5S	9	8	0	0	0	0
47	RBM39	RNA binding motif protein 39	mRNA processing	Ss1.1-Pig4-TMW8024I12.3	Ss1.1-Pig4-TMW8056D18.3S	Ss1.1-rsug14_d9.5SS	8	14	0	0	0	0
				Ss1.1-Pig4-TMW8024I12.3	Ss1.1-Pig4-TMW8058N22.3S	Ss1.1-rret27_l16.5S	7	45	0	0	0	0
				Ss1.1-Pig4-TMW8024I12.3	Ss1.1-Pig4-TMW8058N22.3S	Ss1.1-rsug14_d9.5SS	7	14	0	0	0	0
48	KATNA1	katanin p60 (ATPase-containing) subunit A 1	cell cycle	Ss1.1-relu1314b_m19.5.5	Ss1.1-Mixn-0007p04.5S	Ss1.1-Pig4-TMW8033K04.3SS	14	8	0	0	0	0
				Ss1.1-relu1314b_m19.5.5	Ss1.1-relu1314b_f12.5S	Ss1.1-Pig4-TMW8033K04.3SS	4	8	0	0	0	0
49	no match			Ss1.1-Pig4-TMW8064N04.3	Ss1.1-Pig3-SRG8024J24.5S	Ss1.1-Pig4-TMW8064N04.5S	8	8	0	0	0	0
50	no match			Ss1.1-Pig4-TMW8031B23.5	Ss1.1-Pig4-TMW8031B23.5S	Ss1.1-rmgp039_p17.5S	18	8	0	0	0	0
51	PTMS	parathymosin	DNA replication	Ss1.1-Utr1-UTR010041G03.5.5	Ss1.1-Lng1-LNG010044A06.5SS	Ss1.1-Tra1-TCH01B070095.5SS	69	8	0	0	0	0
52	NOL5A	nucleolar protein 5A (56kDa with KKE/D repeat)	rRNA processing	Ss1.1-rmed14c_i18.5	Ss1.1-rcje35_j22.5S	Ss1.1-uFN-UNL-P-FN-bs-g-06-0-UNL.s1.3S	10	8	0	0	0	0
53	CUGBP2	CUG triplet repeat, RNA binding protein 2	RNA processing	Ss1.1-Pig3-SRG8016E05.5	Ss1.1-Lym2-sn36_C12.f.5S	Ss1.1-Bra1-olf_051_E04.5S	8	8	0	0	0	0
54	FANCI	Fanconi anemia, complementation group I	Unknown / integral to membrane	Ss1.1-Pig3-SRG8001D13.3	Ss1.1-Pig4-TMW8040I16.5S	Ss1.1-Emb1-C0005217_D11.5SS	8	15	0	0	0	0
				Ss1.1-Pig3-SRG8001D13.3	Ss1.1-rova014_c15.5S	Ss1.1-Emb1-C0005217_D11.5SS	7	15	0	0	0	0
55	IMMP1L	IMP1 inner mitochondrial membrane peptidase-like (S. cerevisiae)	proteolysis	Ss1.1-rlyg19_n7.5	Ss1.1-Pig2-115K11.5SS	Ss1.1-rhlv19b_e14.5SS	34	8	0	0	0	0
56	NUDT6	nudix (nucleoside diphosphate linked moiety X)-type motif 6	Unknown / growth factor	Ss1.1-Liv1-LVR010099E12.5	Ss1.1-Liv1-LVR010013H07.5S	Ss1.1-Pig4-TMW8045I16.5S	8	9	0	0	0	0
57	ALDH16A1	aldehyde dehydrogenase 16 family, member A1	metabolism	Ss1.1-Pig4-TMW8029K11.5	Ss1.1-Pig4-TMW8029K11.3S	Ss1.1-Mixc-0029l14.5S	16	8	0	0	0	0
58	MAT2A	methionine adenosyltransferase II, alpha	S-adenosylmethionine biosynthetic process	Ss1.1-Utr1-UTR010021E04.5	Ss1.1-Mixn-0026m16.5S	Ss1.1-rpldo0107_i1.5S	7	7	0	0	0	0
59	ZC3H7A	zinc finger CCCH-type containing 7A	Unknown / nucleic acid binding	Ss1.1-Lym1-jns32_A10.f.5.5	Ss1.1-Pig3-SRG8026B15.3S	Ss1.1-Lym1-jns32_A10.f.5SS	7	56	0	0	0	0
60	LOC653768	group X secretory phospholipase A2		Ss1.1-Pig2-59M03.5	Ss1.1-mAY1-MI-P-AY1-nqe-e-07-0-UI.s1.3S	Ss1.1-reru22c_f11.5S	7	9	0	0	0	0
61	REV3L	REV3-like, catalytic subunit of DNA polymerase zeta (yeast)	DNA replication	Ss1.1-rcbl0_023862.5	Ss1.1-rcbl0_023862.5S	Ss1.1-rmas929b_k17.5S	10	7	0	0	0	0
62	no match			Ss1.1-Pig4-TMW8031N20.3	Ss1.1-Pig4-TMW8031N20.5S	Ss1.1-Mixc-0029,n22.3SS	11	7	0	0	0	0
				Ss1.1-Pig4-TMW8031N20.3	Ss1.1-mCP1-MI-P-CP1-nwv-h-11-0-UI.s1.3S	Ss1.1-Mixc-0029,n22.3SS	5	7	0	0	0	0
63	R3HCC1	R3H domain and coiled-coil containing 1	Unknown / nucleic acid binding	Ss1.1-Pig4-TMW8027I01.3	Ss1.1-Pig4-TMW8027I01.3S	Ss1.1-Pig3-SRG8012B12.5S	7	10	0	0	0	0
64	BAZ1B	bromodomain adjacent to zinc finger domain, 1B	transcription	Ss1.1-rsin31_h9.5	Ss1.1-Pig1-79A11.5S	Ss1.1-Thy1-THY010062A10.5SS	7	10	0	0	0	0
				Ss1.1-rsin31_h9.5	Ss1.1-Mixn-0031p15.5S	Ss1.1-rlin15_g20.5S	38	4	0	0	0	0
				Ss1.1-rsin31_h9.5	Ss1.1-rlin15_g20.5S	Ss1.1-Thy1-THY010062A10.5SS	4	10	0	0	0	0
				Ss1.1-rsin31_h9.5	Ss1.1-rlin15_g20.5S	Ss1.1-Pig1-79A11.5S	4	7	0	0	0	0
65	hypothetical protein	FLJ13019		Ss1.1-uFN-UNL-P-FN-dg-c-11-0-UNL.s2.3	Ss1.1-uFN-UNL-P-FN-dg-c-11-0-UNL.s1.3S	Ss1.1-Mixn-0031k03.5SS	30	7	0	0	0	0
				Ss1.1-uFN-UNL-P-FN-dg-c-11-0-UNL.s2.3	Ss1.1-rche23_d23.5S	Ss1.1-Mixn-0031k03.5SS	3	7	0	0	0	0
				Ss1.1-uFN-UNL-P-FN-dg-c-11-0-UNL.s2.3	Ss1.1-uFN-UNL-P-FN-dg-c-11-0-UNL.s1.3S	Ss1.1-rche23_d23.5S	30	3	0	0	0	0
66	TRAF3IP3	TRAF3 interacting protein 3	Unknown / intral to membrane	Ss1.1-Lng1-LNG010036B07.5	Ss1.1-Mixn-0016j20.5S	Ss1.1-rspl11_a10.5S	9	7	0	0	0	0
				Ss1.1-Lng1-LNG010036B07.5	Ss1.1-Tes1-TES01D010002.5S	Ss1.1-Spl1-SPL010025E01.5SS	5	38	0	0	0	0
				Ss1.1-Lng1-LNG010036B07.5	Ss1.1-Mixn-0016j20.5S	Ss1.1-Tes1-TES01D010002.5S	9	5	0	0	0	0
				Ss1.1-Lng1-LNG010036B07.5	Ss1.1-Tes1-TES01D010002.5S	Ss1.1-Pig4-TMW8040N14.5SS	5	14	0	0	0	0
67	SCYE1	small inducible cytokine subfamily E, member 1 (endothelial monocyte-activating)	inflammatory response	Ss1.1-Emb1-C0005212_L18.5	Ss1.1-Pig4-TMW8059G13.3S	Ss1.1-rlyg18_a17.5S	7	10	0	0	0	0
68	no match			Ss1.1-Pey1-24H11.5	Ss1.1-Pig4-TMW8025I02.5S	Ss1.1-Pey1-24H11.5SS	7	16	0	0	0	0
69	no match			Ss1.1-Lym1-jns26_H03.f.5	Ss1.1-Lym2-sn53_F01.f.5S	Ss1.1-rpigcb_14411.5S	15	7	0	0	0	0
				Ss1.1-Lym1-jns26_H03.f.5	Ss1.1-Pig4-TMW8029J23.5S	Ss1.1-rpigcb_14411.5S	4	7	0	0	0	0
70	no match			Ss1.1-Pig4-TMW8064K01.3	Ss1.1-Pig4-TMW8064K01.5SS	Ss1.1-rfhi4017b_b5.5SS	27	7	0	0	0	0
				Ss1.1-Pig4-TMW8064K01.3	Ss1.1-rova006_l16.5S	Ss1.1-rfhi4017b_b5.5SS	8	7	0	0	0	0
71	CEP27	centrosomal protein 27kDa	centrosome	Ss1.1-Liv1-LVRM10031B03.5	Ss1.1-Pig4-TMW8033B03.3S	Ss1.1-Liv1-LVRM10031B03.5SS	7	18	0	0	0	0
				Ss1.1-Liv1-LVRM10031B03.5	Ss1.1-rsug28_c19.5S	Ss1.1-Liv1-LVRM10031B03.5SS	5	18	0	0	0	0
				Ss1.1-Liv1-LVRM10031B03.5	Ss1.1-Pig4-TMW8033B03.3S	Ss1.1-rsug28_c19.5S	7	5	0	0	0	0
72	HMGN3	high mobility group nucleosomal binding domain 3	Unknown / DNA/receptor binding	Ss1.1-Pig4-TMW8024J20.3	Ss1.1-Tra1-TCH01A070033.5S	Ss1.1-rret10_i23.5S	7	39	0	0	0	0
				Ss1.1-Pig4-TMW8024J20.3	Ss1.1-Tra1-TCH01A070033.5S	Ss1.1-Pig4-TMW8040J21.5SS	7	19	0	0	0	0
				Ss1.1-Pig4-TMW8024J20.3	Ss1.1-Tra1-TCH01A070033.5S	Ss1.1-Mus1-POSM0100001_F09.3S	7	32	0	0	0	0
				Ss1.1-Pig4-TMW8024J20.3	Ss1.1-Tra1-TCH01A070033.5S	Ss1.1-Pig3-SRG8003P17.3S	7	5	0	0	0	0
73	NMNAT1	nicotinamide nucleotide adenylyltransferase 1	biosynthesis	Ss1.1-rcki24_f13.5	Ss1.1-Pig4-TMW8056I12.3S	Ss1.1-Emb1-C0005213_O08.5SS	10	7	0	0	0	0
				Ss1.1-rcki24_f13.5	Ss1.1-Mixc-0028c01.5S	Ss1.1-Emb1-C0005213_O08.5SS	3	7	0	0	0	0
74	TMEM85	transmembrane protein 85	Unknown / integral to membrane	Ss1.1-Utr1-UTR010047F04.5	Ss1.1-Lng1-LNG010081B08.5S	Ss1.1-Pig4-TMW8024G21.5SS	7	22	0	0	0	0
75	no match			Ss1.1-rche32_e3.5	Ss1.1-Pig4-TMW8030E11.5S	Ss1.1-rpldo0111_c21.5S	15	7	0	0	0	0
				Ss1.1-rche32_e3.5	Ss1.1-rpldo0111_c21.5S	Ss1.1-rche32_e3.5S	7	6	0	0	0	0
76	no match			Ss1.1-rhea16_m2.5	Ss1.1-Pig4-TMW8033J14.3S	Ss1.1-Pig4-TMW8018O23.5S	7	17	0	0	0	0
77	SPC25	SPC25, NDC80 kinetochore complex component, homolog (S. cerevisiae)	cell cycle	Ss1.1-Pig4-TMW8042O19.5	Ss1.1-Pig4-TMW8023I04.3S	Ss1.1-rnca15b_a16.5S	7	9	0	0	0	0
78	PSMA1	proteasome (prosome, macropain) subunit, alpha type, 1	catabolism	Ss1.1-rnca13b_g8.5	Ss1.1-rspc013_l20.5S	Ss1.1-rgul0106_d5.5SS	7	17	0	0	0	0
				Ss1.1-rnca13b_g8.5	Ss1.1-rcbl0_006292.5S	Ss1.1-rgul0106_d5.5SS	5	17	0	0	0	0
				Ss1.1-rnca13b_g8.5	Ss1.1-rcbl0_006292.5S	Ss1.1-rspc013_l20.5S	5	7	0	0	0	0
79	TCERG1	transcription elongation regulator 1	transcription	Ss1.1-Pig4-TMW8040I09.3	Ss1.1-Pig3-SRG8006K10.3S	Ss1.1-Pig4-TMW8040I09.5SS	7	23	0	0	0	0
				Ss1.1-Pig4-TMW8040I09.3	Ss1.1-Ova1-OVRM10214C09.5S	Ss1.1-Pig4-TMW8040I09.5SS	5	23	0	0	0	0
				Ss1.1-Pig4-TMW8040I09.3	Ss1.1-Ova1-OVRM10214C09.5S	Ss1.1-Pig3-SRG8006K10.3S	5	7	0	0	0	0
80	PCBP2	poly(rC) binding protein 2	mRNA metabolism	Ss1.1-Spl1-SPL01C040047.5.5	Ss1.1-Ova1-OVR010032A05.5S	Ss1.1-Mixc-0032o22.3S	10	7	0	0	0	0
				Ss1.1-Spl1-SPL01C040047.5.5	Ss1.1-Mixc-0032o22.3S	Ss1.1-Spl1-SPL01C060105.5SS	7	72	0	0	0	0
				Ss1.1-Spl1-SPL01C040047.5.5	Ss1.1-LyN1-MLN01A070026.5S	Ss1.1-Mixc-0032o22.3S	23	7	0	0	0	0
				Ss1.1-Spl1-SPL01C040047.5.5	Ss1.1-Mixc-0032o22.3S	Ss1.1-rtes25_m22.5SS	7	5	0	0	0	0
				Ss1.1-Spl1-SPL01C040047.5.5	Ss1.1-Spl1-SPL01C040047.5S	Ss1.1-Mixc-0032o22.3S	5	7	0	0	0	0
81	FAM48A	family with sequence similarity 48, member A	Unknown / protein binding	Ss1.1-Pig4-TMW8011H01.3	Ss1.1-Pig3-SRG8012A14.3S	Ss1.1-Pig2-37P18.5SS	7	20	0	0	0	0
82	NCOA1	nuclear receptor coactivator 1	signaling / transcription	Ss1.1-Lym1-jns23_C12.f.5	Ss1.1-Pig4-TMW8017A08.5S	Ss1.1-rtes20_n9.5S	9	7	0	0	0	0
				Ss1.1-Lym1-jns23_C12.f.5	Ss1.1-rtes20_n9.5S	Ss1.1-rplac_13883.5S	7	4	0	0	0	0
				Ss1.1-uFN-UNL-P-FN-az-a-10-0-UNL.s2.3	Ss1.1-Pig4-TMW8054C17.3S	Ss1.1-uFN-UNL-P-FN-az-a-10-0-UNL.s2.3S	7	7	0	0	0	0
84	BSCL2	Bernardinelli-Seip congenital lipodystrophy 2 (seipin)	Unknown / integral to membrame	Ss1.1-Thy1-THY010012C06.5	Ss1.1-Utr1-UTR010042H02.5S	Ss1.1-Spl1-SPL010003H07.5S	9	7	0	0	0	0
85	MYOT	myotilin	muscle contraction	Ss1.1-rssp31_n16.5	Ss1.1-rpldo0140_i21.5S	Ss1.1-Mixc-0037,k17.5SS	7	10	0	0	0	0
86	HOP	homeodomain-only protein	transcription	Ss1.1-Pig4-TMW8061K20.5	Ss1.1-Pig4-TMW8061K20.5S	Ss1.1-rcbl0_022066.5S	9	6	0	0	0	0
				Ss1.1-Pig4-TMW8061K20.5	Ss1.1-Lng1-LNG010017C07.5S	Ss1.1-rcbl0_022066.5S	4	6	0	0	0	0
87	hypothetical protein	hypothetical protein LOC67326		Ss1.1-Tra1-TCH01C080010.5.5	Ss1.1-Tra1-TCH01F050035.5S	Ss1.1-Pig4-TMW8062G17.5S	6	16	0	0	0	0
				Ss1.1-Tra1-TCH01C080010.5.5	Ss1.1-Tra1-TCH01F050035.5S	Ss1.1-Pig3-SRG8004D02.3S	6	5	0	0	0	0
88	HNRPA2B1	heterogeneous nuclear ribonucleoprotein A2/B1	RNA processing / splicing	Ss1.1-rduo434b_e14.5.5	Ss1.1-Lym1-jns17bF08.f.5S	Ss1.1-rspl03_i10.5SS	6	25	0	0	0	0
				Ss1.1-rduo434b_e14.5.5	Ss1.1-Lym1-jns06_C04.f.5S	Ss1.1-rspl03_i10.5SS	5	25	0	0	0	0
				Ss1.1-rduo434b_e14.5.5	Ss1.1-Lym1-jns06_C04.f.5S	Ss1.1-Pig4-TMW8024G14.5SS	5	15	0	0	0	0
89	ERCC5	excision repair cross-complementing rodent repair deficiency, complementation group 5 (xeroderma pigmentosum, complementation group G (Cockayne syndrome))	DNA repair / transcription	Ss1.1-rsug06_f11.5	Ss1.1-rfcc33b_f5.5S	Ss1.1-rsug06_f11.5S	6	7	0	0	0	0
90	MATR3	matrin 3	Unknown / RNA/ion/protein binding	Ss1.1-ruio11_m14.5	Ss1.1-Pig3-SRG8001K20.3S	Ss1.1-rret19_d19.5S	26	6	0	0	0	0
				Ss1.1-ruio11_m14.5	Ss1.1-ruio11_m14.5SS	Ss1.1-rcol1020b_o2.5SS	14	4	0	0	0	0
				Ss1.1-ruio11_m14.5	Ss1.1-rret19_d19.5S	Ss1.1-rcol1020b_o2.5SS	6	4	0	0	0	0
91	SMAGP	small trans-membrane and glycosylated protein	Unknown	Ss1.1-Ova1-OVR010018D08.5	Ss1.1-Pig4-TMW8038C20.5S	Ss1.1-Mixg-0004h07.3S	28	6	0	0	0	0
92	SNX10	sorting nexin 10	protein transport	Ss1.1-LyN1-MLN01B040078.5	Ss1.1-Pig3-SRG8024J01.3S	Ss1.1-LyN1-MLN01D090100.5SS	6	42	0	0	0	0
				Ss1.1-LyN1-MLN01B040078.5	Ss1.1-Pig3-SRG8024J01.3S	Ss1.1-Lng1-LNG010016G04.5SS	6	4	0	0	0	0
93	CAPG	capping protein (actin filament), gelsolin-like	muscle contraction	Ss1.1-Pig4-TMW8059G04.3	Ss1.1-Tra1-TCH01C110065.5S	Ss1.1-LyN1-MLN01A050057.5S	6	12	0	0	0	0
94	PDCD5	programmed cell death 5	apoptosis	Ss1.1-rpgl27_b14.5	Ss1.1-rsug08_p18.5S	Ss1.1-Pig4-TMW8064O16.5SS	6	8	0	0	0	0
95	LMBRD1	LMBR1 domain containing 1	Unknown / integral to membrane	Ss1.1-rret05_m18.5	Ss1.1-Pig3-SRG8004G15.5SS	Ss1.1-rret05_m18.5SS	6	25	0	0	0	0
96	no match			Ss1.1-Spl1-SPL010019F09.5.5	Ss1.1-Thy1-THY010058D06.5S	Ss1.1-uFN-UNL-P-FN-cx-g-08-0-UNL.s1.3S	12	6	0	0	0	0
				Ss1.1-Spl1-SPL010019F09.5.5	Ss1.1-Ova1-OVR010048H02.5S	Ss1.1-uFN-UNL-P-FN-cx-g-08-0-UNL.s1.3S	5	6	0	0	0	0
				Ss1.1-Spl1-SPL010019F09.5.5	Ss1.1-Spl1-SPL01C080086.5S	Ss1.1-uFN-UNL-P-FN-cx-g-08-0-UNL.s1.3S	5	6	0	0	0	0
				Ss1.1-Spl1-SPL010019F09.5.5	Ss1.1-LyN1-MLN01C020031.5S	Ss1.1-uFN-UNL-P-FN-cx-g-08-0-UNL.s1.3S	4	6	0	0	0	0
				Ss1.1-Spl1-SPL010019F09.5.5	Ss1.1-LyN1-MLN01C020031.5S	Ss1.1-Spl1-SPL01C080086.5S	4	5	0	0	0	0
97	AUH	AU RNA binding protein/enoyl-Coenzyme A hydratase	metabolism / RNA catabolism	Ss1.1-Ova1-OVR010018B04.5	Ss1.1-Liv1-LVR010068B01.5S	Ss1.1-Pig3-SRG8009K09.3S	6	17	0	0	0	0
98	TMEM49	transmembrane protein 49	Unknown / integral to membrane	Ss1.1-Pig3-SRG8012B16.3.5	Ss1.1-LyN1-MLN01E110047.5S	Ss1.1-Ova1-OVRM10069E11.5S	12	6	0	0	0	0
99	PROM1	prominin 1	visual perception / stimuli response	Ss1.1-Pig4-TMW8059B17.3	Ss1.1-Tra1-TCH01C010037.5S	Ss1.1-Pig1-132B17.5S	10	6	0	0	0	0
100	ITCH	itchy E3 ubiquitin protein ligase homolog	protein modification	Ss1.1-Pig4-TMW8051A04.3	Ss1.1-Pig4-TMW8064A01.3S	Ss1.1-rste28_m6.5S	7	6	0	0	0	0
				Ss1.1-Pig4-TMW8051A04.3	Ss1.1-mE7-MI-P-E7-agy-g-05-1-UM.s1.3S	Ss1.1-rste28_m6.5S	34	6	0	0	0	0
